# Supplementary material for: Temporal Trends in Cardiovascular Health Metrics in Italy, 2015–2024: A Ten-Year Report from the Longevity Check-Up (Lookup) 8+ Study
Source: Med Sci (Basel). 2025 Oct 30;13(4):251. doi: 10.3390/medsci13040251 (PMC12641886; doi:10.3390/medsci13040251)
Supplement: Supplementary file 1 [file medsci-13-00251-s001.zip]

Archive with 1 entries (1 files):
- medsci-3928724-supplementary.pdf
